# Supplementary material for: Sero-prevalence of human brucellosis and associated factors among febrile patients attending Moyale Primary Hospital, Southern Ethiopia, 2023: Evidences from pastoralist community
Source: PLoS Negl Trop Dis. 2024 Dec 17;18(12):e0012715. doi: 10.1371/journal.pntd.0012715 (PMC11651574; doi:10.1371/journal.pntd.0012715)
Supplement: S1 Dataset — (XLSX) [file pntd.0012715.s002.xlsx]

## Sheet: Raw data
ID_No	Residence	Sex	Age	Marital_status	Education	Occupation	Income	Family_size	@11_cattle	@11_camel	@11_ruminants	@12_Do_you_consume_mi	@13_cattle	@13_ruminants	@15_Do_you_consume_yo	@16_Do_you_consume_ra	@17_Do_you_consume_fr	@18_Do_you_drink_raw	@19_Have_you_ever_tou	@20_Grade_of_fever	@21_Onset_of_febrille	@22_arthralgia	@22_Malaise	@13_camel	@22_Headache	@22_Chills	@14_Do_you_boilpastur	@23_RBPT	@24_ELISA	New_age	On_set	Ages
1	1	0	74	4	3	3	2	1	1	0	0	1	1	0	1	0	1	1	0	2	10	0	1	0	1	1	1	0	0	4	2	3
2	2	1	65	2	1	2	2	2	0	1	0	1	1	1	1	0	0	1	1	2	15	1	1	1	1	1	0	1	1	4	2	3
3	1	1	16	1	3	4	1	2	1	0	1	1	1	0	1	0	0	1	1	2	6	0	1	0	0	1	1	0	0	2	2	1
4	2	1	34	2	1	1	2	1	1	1	1	1	1	1	1	1	0	1	1	3	4	0	0	1	1	0	0	0	0	3	1	2
5	1	1	28	2	4	3	3	1	0	0	0	1	1	0	1	1	0	0	0	2	11	0	0	0	1	0	1	0	0	2	2	2
6	2	0	13	1	2	4	1	2	1	0	1	1	1	0	1	0	0	1	0	3	7	0	1	0	0	0	1	0	0	1	2	1
7	2	1	22	2	1	1	3	1	1	0	1	1	1	0	1	1	0	1	1	3	5	0	1	1	1	0	0	1	1	2	1	2
8	1	0	45	2	1	2	3	1	1	0	0	1	1	0	1	1	0	1	1	2	8	0	1	0	0	0	1	1	0	4	2	3
9	2	0	35	2	2	2	3	2	1	1	1	1	1	0	1	0	0	1	1	3	6	1	0	1	0	0	0	1	1	3	2	2
10	1	1	19	1	3	4	1	1	0	0	0	1	1	0	1	0	0	0	0	2	4	0	0	0	0	0	1	0	0	2	1	2
11	2	1	29	2	2	2	2	2	1	0	1	1	1	0	1	0	0	1	1	3	7	0	0	0	0	0	0	0	0	2	2	2
12	2	0	33	2	1	1	1	2	1	0	1	1	1	0	0	1	0	1	1	2	12	0	0	0	0	0	1	0	0	3	2	2
13	2	1	16	1	3	4	1	1	1	1	1	1	1	0	1	0	0	1	1	3	10	0	0	1	1	0	1	1	0	2	2	1
14	1	1	35	2	4	3	2	2	0	0	0	1	1	0	1	1	0	0	0	2	6	1	1	0	1	0	1	0	0	3	2	2
15	2	0	28	2	1	1	1	2	1	0	1	1	1	0	1	0	0	1	1	3	11	1	1	1	0	0	0	0	0	2	2	2
16	1	1	14	1	2	2	2	2	0	0	0	1	1	0	1	1	0	0	0	3	8	1	0	1	0	1	1	1	0	1	2	1
17	2	0	19	1	3	4	2	1	1	1	1	1	1	1	1	0	0	1	1	2	6	0	1	1	0	1	0	1	1	2	2	2
18	2	0	34	2	1	1	1	1	1	1	1	1	1	0	1	1	0	1	1	2	5	1	0	1	1	1	0	1	0	3	1	2
19	2	1	28	2	4	1	2	1	1	0	1	1	1	0	1	1	0	1	1	2	7	1	0	0	1	0	0	0	0	2	2	2
20	1	0	24	2	4	3	2	3	1	0	1	1	1	0	1	1	1	1	1	2	10	0	1	0	0	0	1	1	0	2	2	2
21	1	0	43	2	4	2	3	1	1	0	1	1	1	0	1	0	0	1	1	3	6	0	0	1	0	0	0	0	0	3	2	3
22	2	0	8	1	2	4	1	1	1	0	1	1	1	0	1	0	0	1	1	2	4	0	0	0	0	0	0	1	0	1	1	1
23	1	1	16	1	3	4	3	1	0	0	0	1	1	0	1	0	0	1	0	2	5	1	1	0	0	0	1	0	0	2	1	1
24	2	1	11	1	2	4	1	2	1	0	1	1	1	1	1	0	0	1	1	3	6	1	1	0	1	0	0	1	0	1	2	1
25	2	0	7	1	1	1	1	1	1	1	1	1	1	1	1	1	1	1	1	2	7	1	1	1	1	0	0	1	1	1	2	1
26	2	0	10	1	2	1	2	1	1	0	1	1	1	0	1	0	0	1	1	2	8	1	1	1	1	1	0	1	0	1	2	1
27	1	0	9	1	2	4	2	2	0	0	0	1	1	0	1	0	0	0	0	3	3	1	0	1	1	1	1	0	0	1	1	1
28	2	1	36	3	1	2	2	1	0	0	0	1	1	0	0	0	0	1	1	3	6	1	0	0	1	0	0	1	1	3	2	3
29	2	1	8	1	2	1	1	2	1	1	1	1	1	0	1	0	0	1	1	2	11	1	0	1	1	0	0	1	0	1	2	1
30	2	0	11	1	2	4	1	2	1	0	1	1	1	0	1	1	0	1	1	3	5	1	0	0	0	0	1	0	0	1	1	1
31	2	1	40	2	1	2	1	1	1	0	1	1	1	0	1	0	0	1	1	3	7	0	1	0	1	0	1	0	0	3	2	3
32	1	1	25	2	4	3	2	2	0	0	0	0	0	0	0	0	0	0	0	3	7	0	1	0	1	0	0	0	0	2	2	2
33	2	0	6	1	1	1	1	2	1	0	1	1	1	0	1	0	0	1	1	2	6	1	1	0	1	1	0	1	0	1	2	1
34	2	0	25	1	4	3	2	2	1	0	1	1	1	0	1	0	0	1	1	2	10	1	1	0	1	1	0	1	1	2	2	2
35	2	0	12	1	2	1	1	1	1	0	1	1	1	1	1	1	0	1	1	3	4	1	1	1	1	0	1	0	0	1	1	1
36	1	0	8	1	2	4	1	3	0	0	0	1	1	0	1	0	0	1	0	2	7	1	1	0	1	0	0	0	0	1	2	1
37	1	0	47	1	4	3	3	1	1	0	0	1	1	0	1	0	1	1	0	2	10	1	1	0	1	1	1	0	0	4	2	3
38	2	1	48	2	1	2	1	2	1	0	1	1	1	1	1	0	0	1	1	2	15	1	1	0	1	1	0	0	0	4	2	3
39	1	1	17	1	3	4	1	1	1	0	1	1	1	0	1	0	0	1	1	2	6	0	1	0	0	1	0	0	0	2	2	1
40	2	0	37	2	1	1	2	1	1	1	1	1	1	1	1	1	0	1	1	3	4	0	0	1	1	0	0	0	0	3	1	3
41	1	1	28	2	4	3	3	1	0	0	0	1	1	0	1	1	0	0	0	2	11	0	0	0	1	0	1	0	0	2	2	2
42	2	0	13	1	2	4	1	2	1	0	1	1	1	0	1	0	0	1	0	3	7	0	1	0	0	0	0	0	0	1	2	1
43	2	1	28	2	4	1	2	1	1	1	1	1	1	0	1	1	0	1	1	2	7	1	0	0	1	0	0	0	0	2	2	2
44	1	0	5	1	1	2	2	1	1	1	1	1	1	0	1	0	0	1	1	3	6	0	0	1	0	0	0	0	0	1	2	1
45	1	1	15	1	3	4	3	2	0	0	0	1	1	0	1	0	0	1	0	2	5	1	1	0	0	0	1	0	0	2	1	1
46	1	0	9	1	2	2	2	1	0	0	0	1	1	0	1	0	0	0	0	3	3	1	0	1	1	1	0	0	0	1	1	1
47	2	1	7	1	1	1	1	2	1	0	1	1	1	0	0	0	0	1	1	3	6	1	0	0	1	0	0	0	0	1	2	1
48	1	0	40	3	3	2	1	2	1	0	1	1	1	0	1	1	0	1	1	3	5	0	0	0	0	0	0	0	0	3	1	3
49	1	1	8	1	1	2	2	1	1	0	1	1	1	0	1	0	0	1	1	3	7	0	1	0	1	0	0	0	0	1	2	1
50	2	0	12	1	2	1	1	2	1	1	1	1	1	1	1	1	0	1	1	3	4	1	1	1	1	0	1	0	0	1	1	1
51	1	0	8	1	2	4	1	2	0	0	0	1	1	0	1	0	0	1	0	2	7	1	1	0	1	0	1	0	0	1	2	1
52	1	0	71	1	3	3	2	2	1	0	0	1	1	0	1	0	1	1	0	2	10	1	1	0	1	1	0	0	0	4	2	3
53	2	1	66	2	1	1	1	1	1	0	1	1	1	1	1	0	0	1	1	2	15	1	1	0	1	1	0	0	0	4	2	3
54	1	1	17	1	3	4	1	3	1	0	1	1	1	0	1	0	0	1	1	2	6	0	1	0	0	1	0	0	0	2	2	1
55	2	0	34	2	1	1	2	1	1	1	1	1	1	1	1	1	0	1	1	3	4	0	0	1	1	0	0	0	0	3	1	2
56	1	1	28	2	4	3	1	1	0	0	0	1	1	0	1	1	0	0	0	2	11	0	0	0	1	0	1	0	0	2	2	2
57	2	0	13	1	2	4	2	3	1	0	1	1	1	0	1	0	0	1	0	3	7	0	1	0	0	0	0	0	0	1	2	1
58	2	1	22	2	1	1	3	1	1	0	1	1	1	0	1	1	0	1	1	3	5	0	1	0	1	0	0	0	0	2	1	2
59	1	0	45	2	1	2	3	1	1	0	0	1	1	0	1	1	0	1	1	2	8	1	1	0	0	0	0	1	0	4	2	3
60	2	0	14	1	1	1	1	2	1	1	1	1	1	0	1	0	0	1	1	3	6	0	0	1	0	0	0	1	1	1	2	1
61	1	1	19	1	3	4	1	1	0	0	0	1	1	0	1	0	0	0	0	2	4	0	0	0	0	0	1	0	0	2	1	2
62	2	1	29	2	2	2	2	1	1	0	1	1	1	0	1	0	0	1	1	3	7	0	0	0	0	0	0	0	0	2	2	2
63	2	0	33	2	1	1	1	2	1	0	1	1	1	0	0	1	0	1	1	2	12	0	0	0	0	0	0	0	0	3	2	2
64	2	1	16	1	3	4	1	1	1	1	1	1	1	0	1	0	0	1	1	3	10	0	0	1	1	0	0	1	1	2	2	1
65	1	1	35	2	4	3	2	2	0	0	0	1	1	0	1	1	0	0	0	2	6	1	1	0	1	0	1	0	0	3	2	2
66	2	0	28	2	1	1	1	2	1	0	1	1	1	0	1	0	0	1	1	3	11	1	1	1	0	0	1	0	0	2	2	2
67	1	1	14	1	2	2	2	1	0	0	0	1	1	0	1	1	0	0	0	3	8	1	0	1	0	1	0	1	0	1	2	1
68	2	0	19	1	3	4	2	2	1	0	1	1	1	1	1	0	0	1	1	2	6	1	1	1	0	1	0	1	1	2	2	2
69	2	0	34	2	1	1	1	2	1	1	1	1	1	0	1	1	0	1	1	2	5	1	0	1	1	1	1	1	0	3	1	2
70	2	1	28	2	4	1	2	2	1	1	1	1	1	0	1	1	0	1	1	2	7	1	0	0	1	0	0	1	1	2	2	2
71	1	0	24	2	4	3	2	1	1	0	1	1	1	0	1	1	1	1	1	2	10	0	1	0	0	0	0	1	0	2	2	2
72	1	0	43	2	3	2	3	2	0	0	0	1	1	0	1	0	0	1	1	3	6	0	0	1	0	0	0	0	0	3	2	3
73	2	0	8	1	2	4	1	1	1	0	1	1	1	0	1	0	0	1	1	2	4	0	0	0	0	0	0	1	0	1	1	1
74	1	1	16	1	3	4	3	1	0	0	0	1	1	0	1	0	0	1	0	2	5	1	1	0	0	0	1	0	0	2	1	1
75	2	1	11	1	2	4	1	1	1	0	1	1	1	1	1	0	0	1	1	3	6	1	1	0	1	0	0	1	0	1	2	1
76	2	0	7	1	1	1	1	2	1	1	1	1	1	1	1	1	1	1	1	2	7	1	1	1	1	0	0	1	1	1	2	1
77	2	0	10	1	2	1	2	1	1	1	1	1	1	0	1	0	0	1	1	2	8	1	1	1	1	1	0	1	0	1	2	1
78	1	0	9	1	2	4	2	1	0	0	0	1	1	0	1	0	0	0	0	3	3	1	0	1	1	1	1	0	0	1	1	1
79	2	1	36	2	1	1	1	2	1	0	1	1	1	0	0	0	0	1	1	3	6	1	0	0	1	0	1	0	0	3	2	3
80	2	1	30	2	1	2	3	1	1	1	1	1	1	0	1	0	0	1	1	2	11	1	0	1	1	0	0	1	0	3	2	2
81	2	0	11	1	2	4	1	1	1	0	1	1	1	0	1	1	0	1	1	3	5	1	0	0	0	0	0	0	0	1	1	1
82	2	1	8	1	1	1	1	2	1	0	1	1	1	0	1	0	0	1	1	3	7	0	1	0	1	0	0	0	0	1	2	1
83	1	1	25	2	4	3	2	1	0	1	0	0	0	0	0	1	0	1	0	3	7	0	1	1	1	0	0	1	1	2	2	2
84	2	0	39	2	1	1	1	2	1	0	1	1	1	0	1	0	0	1	1	2	6	1	1	0	1	1	0	1	0	3	2	3
85	2	0	15	1	2	4	1	2	1	0	1	1	1	0	1	0	0	1	1	2	10	1	1	0	1	1	0	1	1	2	2	1
86	2	0	12	1	2	1	1	1	1	0	1	1	1	1	1	1	0	1	1	3	4	1	1	1	1	0	0	0	0	1	1	1
87	1	0	8	1	2	4	1	2	0	0	0	1	1	0	1	0	0	1	0	2	7	1	1	0	1	0	0	0	0	1	2	1
88	1	0	44	1	4	3	3	2	1	0	0	1	1	0	1	0	1	1	0	2	10	1	1	0	1	1	0	0	0	3	2	3
89	2	1	53	2	1	2	1	2	1	0	1	1	1	1	1	0	0	1	1	2	15	1	1	0	1	1	0	0	0	4	2	3
90	1	1	14	1	3	4	1	1	1	0	1	1	1	0	1	0	0	1	1	2	6	0	1	0	0	1	0	0	0	1	2	1
91	2	0	37	2	1	1	2	1	1	0	1	1	1	1	1	1	0	1	1	3	4	0	0	1	1	0	0	0	0	3	1	3
92	1	1	29	2	4	3	3	1	0	0	0	1	1	0	1	1	0	0	0	2	11	0	0	0	1	0	1	0	0	2	2	2
93	2	0	14	1	2	4	1	3	1	0	1	1	1	0	1	0	0	1	0	3	7	0	1	0	0	0	0	0	0	1	2	1
94	2	1	28	2	4	1	2	3	1	1	1	1	1	0	1	1	0	1	1	2	7	0	0	0	1	0	0	0	0	2	2	2
95	1	0	5	1	1	2	3	1	1	1	1	1	1	0	1	0	0	1	1	3	6	0	0	1	0	0	0	0	0	1	2	1
96	1	1	16	1	3	4	3	1	0	0	0	1	1	0	1	0	0	1	0	2	5	1	1	0	0	0	1	0	0	2	1	1
97	1	0	9	1	2	2	2	2	0	0	0	1	1	0	1	0	0	0	0	3	3	1	0	1	1	1	0	0	0	1	1	1
98	1	1	31	2	1	2	3	1	0	0	0	1	1	0	0	0	0	1	1	3	6	1	0	0	1	0	0	0	0	3	2	2
99	2	0	11	1	2	4	1	1	1	0	1	1	1	0	1	1	0	1	1	3	5	1	0	0	0	0	1	0	0	1	1	1
100	1	1	8	1	1	2	2	2	0	0	0	1	1	0	1	0	0	1	1	3	7	0	1	0	1	0	0	0	0	1	2	1
101	2	0	12	1	2	1	1	1	1	1	1	1	1	1	1	1	0	1	1	3	4	1	1	1	1	0	0	0	0	1	1	1
102	1	0	8	1	2	4	1	2	0	0	0	1	1	0	1	0	0	1	0	2	7	1	1	0	1	0	1	0	0	1	2	1
103	1	0	77	1	3	3	2	2	1	0	0	1	1	0	1	0	1	1	0	2	10	1	1	0	1	1	0	0	0	4	2	3
104	2	1	60	4	1	1	1	1	1	1	1	1	1	1	1	0	0	1	1	2	15	1	1	0	1	1	0	1	1	4	2	3
105	1	1	16	1	3	4	1	2	1	0	1	1	1	0	1	0	0	1	1	2	6	0	1	0	0	1	0	0	0	2	2	1
106	2	0	34	2	1	1	2	2	1	1	1	1	1	1	1	1	0	1	1	3	4	0	0	1	1	0	1	0	0	3	1	2
107	1	1	28	2	4	3	3	2	0	0	0	1	1	0	1	1	0	0	0	2	11	0	0	0	1	0	1	0	0	2	2	2
108	2	0	13	1	2	4	1	1	1	0	1	1	1	0	1	0	0	1	0	3	7	0	1	0	0	0	0	0	0	1	2	1
109	2	1	22	2	1	1	3	3	1	1	1	1	1	0	1	1	0	1	1	3	5	1	1	0	1	0	0	1	1	2	1	2
110	1	0	45	2	1	2	3	1	1	0	0	1	1	0	1	1	0	1	1	2	8	1	1	0	0	0	0	1	0	4	2	3
111	2	0	14	1	1	1	1	3	1	1	1	1	1	0	1	0	0	1	1	3	6	1	0	1	0	0	1	1	1	1	2	1
112	1	1	19	1	3	4	1	3	0	0	0	1	1	0	1	0	0	0	0	2	4	0	0	0	0	0	1	0	0	2	1	2
113	2	1	29	2	2	2	2	1	1	0	1	1	1	0	1	0	0	1	1	3	7	0	0	0	0	0	0	0	0	2	2	2
114	2	0	33	2	1	1	1	1	1	0	1	1	1	0	0	1	0	1	1	2	12	0	0	0	0	0	1	0	0	3	2	2
115	2	1	16	1	3	4	1	2	1	1	1	1	1	0	1	0	0	1	1	3	10	0	0	1	1	0	0	1	0	2	2	1
116	1	1	35	3	4	3	2	1	0	0	0	1	1	0	1	1	0	0	0	2	6	0	1	0	1	0	0	0	0	3	2	2
117	2	0	28	2	1	1	1	1	1	0	1	1	1	0	1	0	0	1	1	3	11	1	1	1	0	0	0	0	0	2	2	2
118	1	1	14	1	2	2	2	2	0	0	0	1	1	0	1	1	0	0	0	3	8	1	0	1	0	1	0	1	1	1	2	1
119	2	0	19	1	3	4	2	1	1	0	1	1	1	1	1	0	0	1	0	2	6	1	1	1	0	1	0	1	1	2	2	2
120	2	0	34	2	1	1	1	2	1	1	1	1	1	0	1	1	0	1	1	2	5	0	0	1	1	1	0	1	0	3	1	2
121	2	1	28	2	4	1	2	2	1	1	1	1	1	0	1	1	0	1	1	2	7	1	0	0	1	0	0	0	0	2	2	2
122	1	0	24	2	4	3	2	1	1	0	1	1	1	0	1	1	1	1	1	2	10	0	1	0	0	0	1	1	0	2	2	2
123	1	0	10	1	1	1	3	2	1	1	1	1	1	0	1	0	0	1	1	3	6	0	0	1	0	0	0	0	0	1	2	1
124	2	0	11	1	2	4	1	2	1	0	1	1	1	0	1	0	0	1	1	2	4	0	0	0	0	0	0	1	0	1	1	1
125	1	1	16	1	3	4	3	2	0	0	0	1	1	0	1	0	0	1	0	2	5	1	1	0	0	0	1	0	0	2	1	1
126	2	1	11	1	2	4	1	1	1	0	1	1	1	1	1	0	0	1	1	3	6	1	1	0	1	0	0	1	0	1	2	1
127	2	0	7	1	1	1	1	1	1	1	1	1	1	1	1	1	1	1	1	2	7	0	1	1	1	0	0	1	1	1	2	1
128	2	0	10	1	2	1	2	1	1	0	1	1	1	0	1	0	0	1	1	2	8	1	1	1	1	1	0	1	0	1	2	1
129	1	0	9	1	2	4	2	2	0	0	0	1	1	0	1	0	0	0	0	3	3	0	0	1	1	1	0	0	0	1	1	1
130	2	1	7	1	1	1	1	2	1	0	1	1	1	0	0	0	0	1	1	3	6	0	0	0	1	0	1	0	0	1	2	1
131	2	1	8	1	2	1	1	1	1	1	1	1	1	0	1	0	0	1	1	2	11	1	0	1	1	0	0	1	0	1	2	1
132	2	0	11	1	2	4	1	1	1	0	1	1	1	0	1	1	0	1	1	3	5	1	0	0	0	0	1	0	0	1	1	1
133	2	1	8	1	1	1	1	2	1	0	1	1	1	0	1	0	0	1	1	3	7	0	1	0	1	0	0	0	0	1	2	1
134	1	1	25	2	4	3	2	1	0	0	0	0	0	0	0	0	0	0	0	3	7	0	1	0	1	0	1	0	0	2	2	2
135	2	0	6	1	1	1	1	1	1	0	1	1	1	0	1	0	0	1	1	2	6	1	1	0	1	1	0	1	0	1	2	1
136	2	0	15	1	2	4	1	2	1	1	1	1	1	0	1	0	0	1	1	2	10	1	1	1	1	1	0	1	1	2	2	1
137	2	0	12	1	2	1	1	1	1	0	1	1	1	1	1	1	0	1	1	3	4	1	1	1	1	0	0	0	0	1	1	1
138	1	0	8	1	2	4	1	2	0	0	0	1	1	0	1	0	0	1	0	2	7	1	1	0	1	0	0	0	0	1	2	1
139	1	0	47	1	4	3	3	2	1	0	0	1	1	0	1	0	1	1	0	2	10	1	1	0	1	1	1	0	0	4	2	3
140	2	1	48	2	1	2	1	1	1	0	1	1	1	1	1	0	0	1	1	2	15	1	1	0	1	1	0	1	0	4	2	3
141	1	1	17	1	3	4	1	2	1	0	1	1	1	0	1	0	0	1	1	2	6	0	1	0	0	1	1	0	0	2	2	1
142	2	0	37	2	1	1	2	2	1	0	1	1	1	1	1	1	0	1	1	3	4	0	0	1	1	0	0	0	0	3	1	3
143	1	1	28	2	4	3	3	2	0	0	0	1	1	0	1	1	0	0	0	2	11	0	0	0	1	0	1	0	0	2	2	2
144	2	0	13	1	2	4	1	1	1	0	1	1	1	0	1	0	0	1	0	3	7	0	1	0	0	0	0	0	0	1	2	1
145	2	1	28	2	4	1	2	3	1	1	1	1	1	0	1	1	0	1	1	2	7	1	0	0	1	0	0	0	0	2	2	2
146	1	0	5	1	1	2	3	1	1	1	1	1	1	0	1	0	0	1	1	3	6	0	0	1	0	0	0	0	0	1	2	1
147	1	1	16	1	3	4	3	1	0	0	0	1	1	0	1	0	0	1	0	2	5	1	1	0	0	0	1	0	0	2	1	1
148	1	0	9	1	2	2	3	3	0	0	0	1	1	0	1	0	0	0	0	3	3	0	0	1	1	1	0	0	0	1	1	1
149	2	1	37	4	1	2	1	1	1	0	1	1	1	0	0	0	0	1	1	3	6	1	0	0	1	0	0	0	0	3	2	3
150	2	0	11	1	2	4	1	1	1	0	1	1	1	0	1	1	0	1	1	3	5	1	0	0	0	0	1	0	0	1	1	1
151	1	1	8	1	1	2	2	1	1	0	1	1	1	0	1	0	0	1	1	3	7	0	1	0	1	0	1	0	0	1	2	1
152	2	0	12	1	2	1	1	2	1	1	1	1	1	1	1	1	0	1	1	3	4	1	1	1	1	0	0	0	0	1	1	1
153	1	0	38	2	4	2	3	1	0	0	0	1	1	0	1	0	0	1	0	2	7	1	1	0	1	0	0	0	0	3	2	3
154	1	0	80	4	3	3	2	1	1	0	0	1	1	0	1	0	1	1	0	2	10	0	1	0	1	1	1	0	0	4	2	3
155	2	1	59	2	1	1	1	2	1	0	1	1	1	1	1	0	0	1	1	2	15	1	1	0	1	1	0	0	0	4	2	3
156	1	1	16	1	3	4	1	1	1	1	1	1	1	0	1	0	0	1	1	2	6	1	1	1	0	1	0	1	1	2	2	1
157	2	0	34	2	1	1	2	2	1	1	1	1	1	1	1	1	0	1	1	3	4	0	0	1	1	0	0	0	0	3	1	2
158	1	1	28	2	4	3	3	2	0	0	0	1	1	0	1	1	0	0	0	2	11	0	0	0	1	0	1	0	0	2	2	2
159	2	0	13	1	2	4	1	1	1	0	1	1	1	0	1	0	0	1	0	3	7	0	1	0	0	0	0	0	0	1	2	1
160	2	1	22	2	1	1	3	2	1	0	1	1	1	0	1	1	0	1	1	3	5	0	1	0	1	0	0	0	0	2	1	2
161	1	0	45	2	1	2	3	2	1	0	0	1	1	0	1	1	0	1	1	2	8	1	1	0	0	0	0	1	0	4	2	3
162	2	0	14	1	1	1	1	2	1	1	1	1	1	0	1	0	0	1	1	3	6	1	0	1	0	0	0	1	1	1	2	1
163	1	1	19	1	3	4	1	1	0	0	0	1	1	0	1	0	0	0	0	2	4	0	0	0	0	0	1	0	0	2	1	2
164	2	1	29	2	2	2	2	3	1	0	1	1	1	0	1	0	0	1	1	3	7	0	0	0	0	0	0	0	0	2	2	2
165	2	0	33	2	1	1	1	1	1	0	1	1	1	0	0	1	0	1	1	2	12	0	0	0	0	0	0	0	0	3	2	2
166	2	1	16	1	3	4	1	1	1	1	1	1	1	0	1	0	0	1	1	3	10	1	0	1	1	0	0	1	0	2	2	1
167	1	1	35	2	4	3	3	3	0	0	0	1	1	0	1	1	0	0	0	2	6	0	1	0	1	0	0	0	0	3	2	2
168	2	0	28	2	1	1	1	1	1	0	1	1	1	0	1	0	0	1	1	3	11	1	1	1	0	0	1	0	0	2	2	2
169	1	1	29	2	3	2	2	1	0	0	0	1	1	0	1	1	0	0	0	3	8	1	0	1	0	1	0	1	1	2	2	2
170	2	0	19	1	3	4	2	2	1	0	1	1	1	1	1	0	0	1	0	2	6	1	1	1	0	1	0	1	1	2	2	2
171	2	0	34	2	1	1	1	1	1	1	1	1	1	0	1	1	0	1	1	2	5	1	0	1	1	1	0	1	0	3	1	2
172	2	1	28	2	4	1	2	1	1	0	1	1	1	0	1	1	0	1	1	2	7	1	0	0	1	0	1	0	0	2	2	2
173	1	0	24	2	4	3	2	2	1	0	1	1	1	0	1	1	1	1	1	2	10	0	1	0	0	0	0	1	0	2	2	2
174	1	0	41	2	3	2	3	1	1	1	1	1	1	0	1	0	0	1	1	3	6	0	0	1	0	0	1	0	0	3	2	3
175	2	0	8	1	2	4	1	2	1	0	1	1	1	0	1	0	0	1	1	2	4	0	0	0	0	0	0	1	0	1	1	1
176	1	1	16	1	3	4	3	2	0	0	0	1	1	0	1	0	0	1	0	2	5	1	1	0	0	0	1	0	0	2	1	1
177	2	1	35	1	1	1	1	1	1	0	1	1	1	1	1	0	0	1	1	3	6	1	1	0	1	0	0	1	1	3	2	2
178	2	0	7	1	1	1	1	2	1	1	1	1	1	1	1	1	1	1	1	2	7	1	1	1	1	0	0	1	1	1	2	1
179	2	0	10	1	2	1	2	2	1	1	1	1	1	0	1	0	0	1	1	2	8	0	1	1	1	1	1	1	0	1	2	1
180	1	0	9	1	2	4	2	2	0	0	0	1	1	0	1	0	0	0	0	3	3	0	0	1	1	1	0	0	0	1	1	1
181	2	1	40	2	1	2	3	1	1	0	1	1	1	0	0	0	0	1	1	3	6	1	0	0	1	0	0	0	0	3	2	3
182	2	1	8	1	2	1	1	3	1	1	1	1	1	0	1	0	0	1	1	2	11	1	0	1	1	0	0	1	1	1	2	1
183	2	0	11	1	2	4	1	1	1	0	1	1	1	0	1	1	0	1	1	3	5	1	0	0	0	0	0	0	0	1	1	1
184	2	1	8	1	1	1	1	3	1	0	1	1	1	0	1	0	0	1	1	3	7	0	1	0	1	0	1	0	0	1	2	1
185	1	1	25	2	4	3	3	3	0	0	0	0	0	0	0	0	0	0	0	3	7	0	1	0	1	0	0	0	0	2	2	2
186	2	0	6	1	1	1	1	1	1	0	1	1	1	0	1	0	0	1	1	2	6	1	1	0	1	1	0	1	0	1	2	1
187	2	0	15	1	2	4	1	1	1	0	1	1	1	0	1	0	0	1	1	2	10	1	1	0	1	1	0	1	1	2	2	1
188	2	0	12	1	2	1	1	2	1	0	1	1	1	1	1	1	0	1	1	3	4	0	1	1	1	0	0	0	0	1	1	1
189	1	0	39	2	4	2	3	1	0	0	0	1	1	0	1	0	0	1	0	2	7	0	1	0	1	0	0	0	0	3	2	3
190	1	0	47	1	4	3	3	1	1	0	0	1	1	0	1	0	1	1	0	2	10	1	1	0	1	1	0	0	0	4	2	3
191	2	1	48	2	1	2	1	2	1	0	1	1	1	1	1	0	0	1	1	2	15	1	1	0	1	1	0	0	0	4	2	3
192	1	1	17	1	3	4	1	1	1	0	1	1	1	0	1	0	0	1	1	2	6	0	1	0	0	1	1	0	0	2	2	1
193	2	0	37	2	1	1	2	2	1	1	1	1	1	1	1	1	0	1	1	3	4	0	0	1	1	0	0	0	0	3	1	3
194	1	1	28	2	4	3	3	2	0	0	0	1	1	0	1	1	0	0	0	2	11	0	0	0	1	0	1	0	0	2	2	2
195	2	0	13	1	2	4	1	1	1	0	1	1	1	0	1	0	0	1	0	3	7	0	1	0	0	0	0	0	0	1	2	1
196	2	1	28	2	4	1	2	2	1	1	1	1	1	0	1	1	0	1	1	2	7	1	0	0	1	0	0	0	0	2	2	2
197	1	0	5	1	1	2	3	2	1	1	1	1	1	0	1	0	0	1	1	3	6	0	0	1	0	0	0	0	0	1	2	1
198	1	1	16	1	3	4	3	2	0	0	0	1	1	0	1	0	0	1	0	2	5	1	1	0	0	0	1	0	0	2	1	1
199	1	0	9	1	2	2	2	1	0	0	0	1	1	0	1	0	0	0	0	3	3	1	0	1	1	1	0	0	0	1	1	1
200	2	1	6	1	1	1	1	3	1	0	1	1	1	0	0	0	0	1	1	3	6	1	0	0	1	0	0	0	0	1	2	1
201	2	0	11	1	2	4	1	1	1	0	1	1	1	0	1	1	0	1	1	3	5	1	0	0	0	0	0	0	0	1	1	1
202	1	1	8	1	1	2	2	3	1	0	1	1	1	0	1	0	0	1	1	3	7	0	1	0	1	0	1	0	0	1	2	1
203	2	0	12	1	2	1	1	3	1	1	1	1	1	1	1	1	0	1	1	3	4	1	1	1	1	0	1	0	0	1	1	1
204	1	0	8	1	2	4	1	1	0	0	0	1	1	0	1	0	0	1	0	2	7	1	1	0	1	0	0	0	0	1	2	1
205	1	0	71	4	3	3	2	1	1	0	0	1	1	0	1	0	1	1	0	2	10	1	1	0	1	1	1	0	0	4	2	3
206	2	1	55	4	1	1	1	2	1	0	1	1	1	1	1	0	0	1	1	2	15	1	1	0	1	1	1	0	0	4	2	3
207	1	1	20	1	3	4	1	1	1	0	1	1	1	0	1	0	0	1	1	2	6	0	1	0	0	1	0	0	0	2	2	2
208	2	0	34	2	1	1	2	1	1	1	1	1	1	1	1	1	0	1	1	3	4	0	0	1	1	0	0	0	0	3	1	2
209	1	1	28	2	4	3	3	2	0	0	0	1	1	0	1	1	0	0	0	2	11	0	0	0	1	0	1	0	0	2	2	2
210	2	0	13	1	2	4	1	1	1	0	1	1	1	0	1	0	0	1	0	3	7	0	1	0	0	0	0	0	0	1	2	1
211	2	1	22	2	1	1	3	2	1	0	1	1	1	0	1	1	0	1	1	3	5	0	1	0	1	0	0	0	0	2	1	2
212	1	0	45	2	1	2	3	2	1	0	0	1	1	0	1	1	0	1	1	2	8	1	1	0	0	0	0	1	0	4	2	3
213	2	0	24	2	3	1	1	1	1	1	1	1	1	0	1	0	0	1	1	3	6	1	0	1	0	0	0	1	1	2	2	2
214	1	1	19	1	3	4	1	2	0	0	0	1	1	0	1	0	0	0	0	2	4	0	0	0	0	0	1	0	0	2	1	2
215	2	1	29	2	2	2	2	2	1	0	1	1	1	0	1	0	0	1	1	3	7	0	0	0	0	0	0	0	0	2	2	2
216	2	0	33	2	1	1	1	2	1	0	1	1	1	0	0	1	0	1	1	2	12	0	0	0	0	0	0	0	0	3	2	2
217	2	1	16	1	3	4	1	1	1	1	1	1	1	0	1	0	0	1	1	3	10	1	0	1	1	0	0	1	1	2	2	1
218	1	1	35	2	4	3	2	3	0	0	0	1	1	0	1	1	0	0	0	2	6	1	1	0	1	0	1	0	0	3	2	2
219	2	0	28	2	1	1	1	1	1	0	1	1	1	0	1	0	0	1	1	3	11	1	1	1	0	0	0	0	0	2	2	2
220	1	1	50	2	2	3	2	1	0	0	0	1	1	0	1	1	0	0	0	3	8	1	0	1	0	1	0	1	0	4	2	3
221	2	0	19	1	3	4	2	3	1	1	1	1	1	1	1	0	0	1	0	2	6	1	1	1	0	1	0	1	1	2	2	2
222	2	0	34	2	1	1	1	3	1	1	1	1	1	0	1	1	0	1	1	2	5	1	0	1	1	1	0	1	0	3	1	2
223	2	1	28	2	4	1	2	1	1	1	1	1	1	0	1	1	0	1	1	2	7	1	0	0	1	0	0	0	0	2	2	2
224	1	0	24	2	4	3	2	1	1	1	1	1	1	0	1	1	1	1	1	2	10	0	1	0	0	0	1	1	0	2	2	2
225	1	0	5	1	1	1	3	2	1	1	1	1	1	0	1	0	0	1	1	3	6	0	0	1	0	0	0	0	0	1	2	1
226	2	0	8	1	2	4	1	1	1	0	1	1	1	0	1	0	0	1	1	2	4	0	0	0	0	0	0	1	0	1	1	1
227	1	1	16	1	3	4	3	1	0	0	0	1	1	0	1	0	0	1	0	2	5	1	1	0	0	0	1	0	0	2	1	1
228	2	1	20	2	3	4	1	2	1	0	1	1	1	1	1	0	0	1	1	3	6	1	1	0	1	0	0	1	0	2	2	2
229	2	0	42	2	1	2	1	1	1	1	1	1	1	1	1	1	1	1	1	2	7	1	1	1	1	0	0	1	1	3	2	3
230	2	0	10	1	2	1	2	2	1	1	1	1	1	0	1	0	0	1	1	2	8	1	1	1	1	1	0	1	0	1	2	1
231	1	0	52	3	3	2	2	2	0	0	0	1	1	0	1	0	0	0	0	3	3	0	0	1	1	1	1	0	0	4	1	3
232	2	1	6	1	1	1	1	1	1	0	1	1	1	0	0	0	0	1	1	3	6	0	0	0	1	0	0	0	0	1	2	1
233	2	1	43	2	1	2	1	2	1	1	1	1	1	0	1	0	0	1	1	2	11	1	0	1	1	0	0	1	0	3	2	3
234	2	0	12	1	2	4	1	2	1	0	1	1	1	0	1	1	0	1	1	3	5	1	0	0	0	0	0	0	0	1	1	1
235	2	1	9	1	1	1	1	2	1	0	1	1	1	0	1	0	0	1	1	3	7	0	1	0	1	0	1	0	0	1	2	1
236	1	1	25	2	4	3	2	1	0	0	0	0	0	0	0	0	0	0	0	3	7	0	1	0	1	0	0	0	0	2	2	2
237	2	0	6	1	1	1	1	3	1	0	1	1	1	0	1	0	0	1	1	2	6	1	1	0	1	1	0	1	0	1	2	1
238	2	0	17	1	3	4	1	1	1	0	1	1	1	0	1	0	0	1	1	2	10	1	1	1	1	1	0	1	1	2	2	1
239	2	0	13	1	2	1	1	3	1	1	1	1	1	1	1	1	0	1	1	3	4	1	1	1	1	0	0	0	0	1	1	1
240	1	0	38	2	3	2	1	3	0	0	0	1	1	0	1	0	0	1	0	2	7	1	1	0	1	0	0	0	0	3	2	3
241	1	0	42	1	4	3	3	1	1	0	0	1	1	0	1	0	1	1	0	2	10	1	1	0	1	1	1	0	0	3	2	3
242	2	1	48	2	1	2	1	1	1	0	1	1	1	1	1	0	0	1	1	2	15	1	1	0	1	1	0	0	0	4	2	3
243	1	1	17	1	3	4	1	2	1	0	1	1	1	0	1	0	0	1	1	2	6	0	1	0	0	1	1	0	0	2	2	1
244	2	0	37	2	1	1	2	1	1	1	1	1	1	1	1	1	0	1	1	3	4	0	0	1	1	0	0	0	0	3	1	3
245	1	1	28	2	4	3	3	1	0	0	0	1	1	0	1	1	0	0	0	2	11	0	0	0	1	0	1	0	0	2	2	2
246	2	0	13	1	2	4	1	2	1	0	1	1	1	0	1	0	0	1	0	3	7	0	1	0	0	0	0	0	0	1	2	1
247	2	1	28	2	4	1	2	1	1	1	1	1	1	0	1	1	0	1	1	2	7	1	0	0	1	0	0	0	0	2	2	2
248	1	1	79	4	1	2	1	2	1	1	1	1	1	0	1	0	0	1	1	3	6	0	0	1	0	0	0	0	0	4	2	3
249	1	1	17	1	3	4	3	2	0	0	0	1	1	0	1	0	0	1	0	2	5	1	1	0	0	0	1	0	0	2	1	1
250	1	0	10	1	2	2	2	1	0	0	0	1	1	0	1	0	0	0	0	3	3	1	0	1	1	1	0	0	0	1	1	1
251	2	1	19	1	3	1	1	2	1	0	1	1	1	0	0	0	0	1	1	3	6	1	0	0	1	0	0	0	0	2	2	2
252	2	0	12	1	2	4	1	2	1	0	1	1	1	0	1	1	0	1	1	3	5	1	0	0	0	0	1	0	0	1	1	1
253	1	1	41	2	3	2	2	2	0	0	0	1	1	0	1	0	0	1	1	3	7	0	1	0	1	0	0	0	0	3	2	3
254	2	0	13	1	2	1	1	1	1	1	1	1	1	1	1	1	0	1	1	3	4	1	1	1	1	0	1	0	0	1	1	1
255	1	0	8	1	2	4	1	3	0	0	0	1	1	0	1	0	0	1	0	2	7	1	1	0	1	0	0	0	0	1	2	1
256	1	0	78	4	3	3	2	1	1	0	0	1	1	0	1	0	1	1	0	2	10	1	1	0	1	1	0	0	0	4	2	3
257	2	1	65	2	1	1	1	1	1	0	1	1	1	1	1	0	0	1	1	2	15	1	1	0	1	1	1	0	0	4	2	3
258	1	1	16	1	3	4	1	1	1	0	1	1	1	0	1	0	0	1	1	2	6	0	1	0	0	1	0	0	0	2	2	1
259	2	0	34	2	1	1	2	1	1	0	1	1	1	1	1	1	0	1	1	3	4	0	0	1	1	0	0	0	0	3	1	2
260	1	1	28	2	4	3	3	1	0	0	0	1	1	0	1	1	0	0	0	2	11	0	0	0	1	0	1	0	0	2	2	2
261	2	0	13	1	2	4	1	2	1	0	1	1	1	0	1	0	0	1	0	3	7	0	1	0	0	0	0	0	0	1	2	1
262	2	1	22	2	1	1	3	1	1	0	1	1	1	0	1	1	0	1	1	3	5	0	1	0	1	0	0	0	0	2	1	2
263	1	0	45	2	1	2	3	1	1	0	0	1	1	0	1	1	0	1	1	2	8	1	1	0	0	0	0	1	0	4	2	3
264	2	0	14	1	1	1	1	2	1	1	1	1	1	0	1	0	0	1	1	3	6	1	0	1	0	0	0	1	1	1	2	1
265	1	1	19	1	3	4	1	1	0	0	0	1	1	0	1	0	0	0	0	2	4	0	0	0	0	0	1	0	0	2	1	2
266	2	0	29	2	2	2	2	2	1	0	1	1	1	0	1	0	0	1	1	3	7	0	0	0	0	0	0	0	0	2	2	2
267	2	0	33	2	1	1	1	2	1	0	1	1	1	0	0	1	0	1	1	2	12	0	0	0	0	0	0	0	0	3	2	2
268	2	0	16	1	3	4	1	1	1	1	1	1	1	0	1	0	0	1	1	3	10	1	0	1	1	0	0	1	0	2	2	1
269	1	1	35	2	4	3	2	2	0	0	0	1	1	0	1	1	0	0	0	2	6	1	1	0	1	0	1	0	0	3	2	2
270	2	0	28	2	1	1	1	2	1	0	1	1	1	0	1	0	0	1	1	3	11	1	1	1	0	0	0	0	0	2	2	2
271	1	1	14	1	2	2	2	2	0	0	0	1	1	0	1	1	0	0	0	3	8	1	0	1	0	1	0	1	0	1	2	1
272	2	1	19	1	3	4	2	1	1	1	1	1	1	1	1	0	0	1	0	2	6	1	1	1	0	1	0	1	1	2	2	2
273	2	0	34	2	1	1	1	1	1	1	1	1	1	0	1	1	0	1	1	2	5	1	0	1	1	1	0	1	0	3	1	2
274	2	1	28	2	4	1	2	1	1	1	1	1	1	0	1	1	0	1	1	2	7	1	0	0	1	0	0	0	0	2	2	2
275	1	0	24	2	4	3	2	1	1	0	1	1	1	0	1	1	1	1	1	2	10	0	1	0	0	0	1	1	0	2	2	2
276	1	0	5	1	1	1	3	2	1	1	1	1	1	0	1	0	0	1	1	3	6	0	0	1	0	0	0	0	0	1	2	1
277	2	0	8	1	2	4	1	1	1	0	1	1	1	0	1	0	0	1	1	2	4	0	0	0	0	0	0	1	0	1	1	1
278	1	1	16	1	3	4	3	1	0	0	0	1	1	0	1	0	0	1	0	2	5	1	1	0	0	0	1	0	0	2	1	1
279	2	1	11	1	2	4	1	2	1	0	1	1	1	1	1	0	0	1	1	3	6	1	1	0	1	0	0	1	0	1	2	1
280	2	0	37	1	1	1	1	1	1	1	1	1	1	1	1	1	1	1	1	2	7	1	1	1	1	0	0	1	1	3	2	3
281	2	0	10	1	2	1	2	1	1	1	1	1	1	0	1	0	0	1	1	2	8	1	1	1	1	1	0	1	0	1	2	1
282	1	0	9	1	2	4	2	2	0	0	0	1	1	0	1	0	0	0	0	3	3	0	0	1	1	1	0	0	0	1	1	1
283	2	1	39	3	1	2	1	1	1	0	1	1	1	0	0	0	0	1	1	3	6	0	0	0	1	0	0	0	0	3	2	3
284	2	1	10	1	2	1	1	2	1	1	1	1	1	0	1	0	0	1	1	2	11	1	0	1	1	0	1	1	0	1	2	1
285	2	0	11	1	2	4	1	2	1	0	1	1	1	0	1	1	0	1	1	3	5	1	0	0	0	0	1	0	0	1	1	1
286	2	1	80	4	1	1	1	1	1	0	1	1	1	0	1	0	0	1	1	3	7	0	1	0	1	0	1	0	0	4	2	3
287	1	1	25	2	4	3	2	2	0	0	0	0	0	0	0	0	0	0	0	3	7	0	1	0	1	0	0	0	0	2	2	2
288	2	0	37	3	1	1	1	1	1	0	1	1	1	0	1	0	0	1	1	2	6	1	1	0	1	1	0	1	0	3	2	3
289	2	0	15	1	2	4	1	2	1	0	1	1	1	0	1	0	0	1	1	2	10	1	1	1	1	1	1	1	1	2	2	1
290	2	0	12	1	2	1	1	1	1	1	1	1	1	1	1	1	0	1	1	3	4	1	1	1	1	0	0	0	0	1	1	1
291	1	0	8	1	2	4	1	1	0	0	0	1	1	0	1	0	0	1	0	2	7	1	1	0	1	0	0	0	0	1	2	1
292	1	0	47	1	4	3	3	1	1	0	0	1	1	0	1	0	1	1	0	2	10	1	1	0	1	1	0	0	0	4	2	3
293	2	1	39	2	1	2	1	2	1	0	1	1	1	1	1	0	0	1	1	2	15	1	1	0	1	1	0	0	0	3	2	3
